# Supplementary material for: Application of a core genome sequence typing (cgMLST) pipeline for surveillance of Clostridioides difficile in China
Source: Front Cell Infect Microbiol. 2023 Mar 13;13:1109153. doi: 10.3389/fcimb.2023.1109153 (PMC10040748; doi:10.3389/fcimb.2023.1109153)
Supplement: Supplementary file 3 [file Table_3.xls]

name	ST	clade	precent	gene571	gene645	gene695	gene827	gene1171	gene1273	gene1309	gene1564	gene1588	gene1669	gene1749	gene1804	gene1846	gene2115	gene2094	gene2163	gene2180	gene2125	gene2205	gene2248	gene2195	gene2247	gene2258	gene2347	gene2601	gene2619	gene2613	gene2795	gene2820	gene2845	gene2892	gene2884	gene3073	gene2844	gene3136	gene3346	gene3153	gene3532	gene3506	gene3462	gene3520	gene3545	gene3601	gene3602	gene3729	gene4071
GZ1	35	1	95.83	12	81	10	35	48	38	41	17	39	34	1	84	16	23	9	36	67	49	54	9	3	23	26	45	58	14	30	50	16	3	51	33	45	38	46	29	48	57	32	50	12	72	23	27	35	53
GZ2	37	4	81.04	25	80	25	47	26	55	40	46	1	25	33	83	19	6	48	45	59	59	34	43	5	33	58	18	34	42	16	17	30	5	3	36	10	8	4	1	13	NA	38	8	36	71	69	52	8	3
GZ3	37	4	85.91	25	80	25	47	26	55	40	46	1	25	33	83	19	6	48	45	59	59	34	43	5	33	58	18	34	42	16	17	30	5	3	36	10	8	4	1	13	NA	38	8	36	71	69	52	8	3
GZ4	2	1	93.16	68	92	47	40	6	6	27	63	39	49	6	101	28	23	26	30	21	51	67	23	59	18	24	33	38	20	33	52	49	19	15	48	37	45	49	55	64	20	8	9	33	86	56	5	25	25
GZ5	2	1	99.23	22	78	60	36	10	61	45	5	6	32	38	80	62	53	25	48	15	20	16	40	31	17	13	4	46	27	22	5	16	19	27	59	24	44	12	72	50	43	42	71	11	68	51	21	35	25
GZ6	37	4	85.58	25	80	25	47	26	55	40	46	1	25	33	83	19	6	48	45	59	59	34	43	5	33	58	18	34	42	16	17	30	5	3	36	10	8	4	1	13	NA	38	8	36	71	69	52	8	3
GZ7	37	4	98.91	22	78	60	36	10	61	45	5	6	32	38	80	62	53	25	48	15	20	16	40	31	17	13	4	46	27	22	5	16	19	27	59	24	44	12	72	50	43	42	71	11	68	51	21	35	25
GZ8	37	4	96.31	25	80	25	47	26	55	40	46	1	25	33	83	19	6	48	45	59	59	34	43	5	33	58	18	34	42	16	17	30	5	3	71	10	8	4	1	13	NA	38	8	36	71	69	52	8	3
GZ11	37	4	93.72	25	80	25	47	26	55	40	46	1	25	33	83	19	6	48	45	59	59	34	43	5	33	58	18	34	42	16	17	30	5	3	36	10	8	4	1	13	NA	38	8	36	71	69	52	8	3
GZ12	37	4	93.8	25	80	25	47	26	55	40	46	1	25	33	100	19	6	48	45	59	59	34	43	5	33	58	18	34	42	16	17	30	5	3	36	10	8	4	1	13	NA	38	8	36	71	69	52	8	3
GZ13	37	4	95.91	25	80	25	47	26	55	40	46	1	25	33	83	19	6	48	45	59	59	34	43	5	33	58	18	34	42	16	17	30	5	3	36	10	8	4	1	13	NA	38	8	36	71	69	52	8	3
GZ14	37	4	88.86	25	80	25	47	26	55	40	46	1	25	33	83	19	6	48	45	59	59	34	43	5	33	58	18	34	42	16	17	30	5	3	36	10	8	4	1	13	NA	38	8	36	71	69	52	8	3
GZ15	119	1	98.66	68	92	47	40	6	6	27	63	39	49	6	101	28	23	26	30	21	51	67	23	59	18	24	33	38	20	33	52	49	19	15	48	37	45	49	55	64	20	8	9	33	86	56	5	25	25
HN1	35	1	98.1	12	81	10	35	48	38	41	17	39	34	1	84	16	23	9	36	67	49	54	9	3	23	26	45	58	14	30	50	16	3	51	33	45	38	46	29	48	57	32	50	12	72	23	27	35	53
HN2	35	1	74.48	12	81	10	35	48	38	41	17	39	34	1	84	16	23	9	36	67	49	54	9	3	23	26	45	58	14	30	50	16	3	51	33	45	38	46	29	48	57	32	50	12	72	23	27	35	53
HN3	37	4	74.08	12	81	10	35	48	38	41	17	39	34	1	84	16	23	9	36	67	49	54	9	3	23	26	45	58	14	30	50	16	3	51	33	45	38	46	29	48	57	32	50	12	72	23	27	35	53
HN5	35	1	95.42	12	81	10	35	48	38	41	17	39	34	1	84	16	23	9	36	67	49	54	9	3	23	26	45	58	14	30	50	16	3	51	33	45	38	46	29	48	57	32	50	12	72	23	27	35	53
HN9	37	4	96.31	25	80	25	47	26	55	40	46	1	25	33	83	19	6	48	45	59	59	34	43	5	33	58	18	34	42	16	17	30	5	3	NA	52	8	4	1	13	NA	38	8	36	71	69	52	8	3
HN10	3	1	91.17	54	46	40	62	21	9	26	38	5	41	23	82	66	23	28	3	38	53	1	47	17	36	69	33	23	2	33	37	29	9	56	30	37	51	35	28	18	47	19	43	17	70	37	41	36	9
HN11	35	1	93.84	12	81	10	35	48	38	41	17	39	34	1	84	16	23	9	36	67	49	54	9	3	23	26	45	58	14	30	50	16	3	51	33	45	38	46	29	48	57	32	50	12	72	23	27	35	53
JN12	3	1	98.18	54	46	40	62	21	9	26	38	5	41	23	82	66	23	28	3	38	53	1	47	17	36	69	33	23	2	33	37	29	9	56	30	37	51	35	28	18	47	19	43	17	70	37	41	36	9
JN31	3	1	94.05	54	46	40	62	21	9	26	38	5	41	23	82	66	23	28	3	38	53	1	47	17	36	69	33	23	2	33	37	29	9	56	30	37	51	35	28	18	47	19	43	17	70	37	41	36	9
JN33	3	1	97.57	54	46	40	62	21	9	26	38	5	41	23	82	66	23	28	3	38	53	1	47	17	36	69	33	23	2	33	37	29	9	56	30	37	51	35	28	18	47	19	43	17	70	37	41	36	9
JN37	3	1	82.71	54	46	40	62	21	9	26	38	5	41	23	82	66	23	28	3	38	53	1	47	17	36	69	33	23	2	33	37	29	9	56	30	37	51	35	28	18	47	19	43	17	70	37	41	36	9
JN43	3	1	98.22	54	46	40	62	21	9	26	38	5	41	23	82	66	23	28	3	38	53	1	47	17	36	69	33	23	2	33	37	29	9	56	30	37	51	35	28	18	47	19	43	17	70	37	41	36	9
JN71	3	1	84.29	54	46	40	62	21	9	26	38	5	41	23	82	66	23	28	3	38	53	1	47	17	36	69	33	23	2	33	37	29	9	56	30	37	51	35	28	18	47	19	43	17	70	37	41	36	9
JN90	3	1	82.75	54	46	40	62	21	9	26	38	5	41	23	82	66	23	28	3	38	53	1	47	17	36	69	33	23	2	33	37	29	9	56	30	37	51	35	28	18	47	19	43	17	70	37	41	36	9
JN128	3	1	86.51	54	46	40	62	21	9	26	38	5	41	23	82	66	23	28	3	38	53	1	47	17	36	69	33	23	2	33	37	29	9	56	30	37	51	35	28	18	47	19	43	17	70	37	41	36	9
JN159	3	1	95.38	54	46	40	62	21	9	26	38	5	41	23	82	66	23	28	3	38	53	1	47	17	36	69	33	23	2	33	37	29	9	56	30	37	51	35	28	18	47	19	43	17	70	37	41	36	9
ZR1	3	1	98.83	3	79	69	58	59	19	18	59	17	13	2	81	65	41	32	4	2	63	41	42	14	56	33	33	7	58	8	52	17	15	59	53	37	13	29	54	35	40	42	25	22	69	4	32	14	10
ZR2	102	1	96.88	63	85	55	50	19	62	45	60	17	21	38	87	80	39	56	9	64	56	23	20	31	63	13	19	23	26	23	52	54	28	25	1	31	48	46	80	50	18	59	55	65	79	32	69	35	27
ZR3	35	1	92.63	12	81	10	35	74	18	41	29	39	34	52	84	16	45	9	36	35	49	54	9	28	23	26	45	58	14	30	50	16	63	51	33	45	14	46	29	48	57	32	50	12	72	23	27	39	53
ZR4	54	1	97.89	27	83	2	71	42	14	21	63	45	43	31	87	14	23	4	15	44	4	32	12	1	41	14	28	23	22	33	32	41	45	25	14	30	18	31	72	7	18	61	55	18	74	67	38	35	41
ZR5	55	1	99.15	63	85	55	50	19	62	45	60	17	21	38	87	80	39	56	9	64	56	23	20	31	63	13	19	23	26	23	52	54	28	25	1	31	48	46	80	50	18	59	55	65	79	32	69	35	27
ZR6	2	1	98.62	44	78	60	36	27	61	45	6	6	32	5	80	62	53	25	48	65	20	16	40	44	17	29	4	71	27	22	5	16	19	27	59	24	44	12	44	66	43	2	71	11	68	51	21	35	25
ZR7	54	1	99.68	27	83	2	71	42	14	21	63	45	43	31	87	14	23	4	15	44	4	32	12	1	41	14	28	23	22	33	32	41	45	25	14	30	18	31	72	7	18	61	55	18	74	67	38	35	41
ZR8	37	4	95.14	25	80	25	47	26	55	40	46	1	25	33	83	19	6	48	45	59	59	34	43	5	33	58	18	34	42	16	17	30	5	3	36	10	8	4	1	13	NA	38	8	36	71	69	52	8	3
ZR9	37	4	96.88	25	80	25	47	26	55	40	46	1	25	33	83	19	6	48	45	59	59	34	43	5	33	58	18	34	42	16	17	30	5	3	36	10	8	4	1	13	NA	38	8	36	71	69	52	8	3
ZR10	118	1	93.64	76	96	83	85	91	73	45	75	55	67	74	104	77	58	67	57	81	79	78	69	74	82	80	69	68	68	3	63	69	71	68	73	53	64	62	78	77	62	74	79	70	88	78	66	49	57
ZR11	2	1	98.99	22	78	60	36	10	61	45	5	6	32	38	80	62	53	25	48	15	20	16	40	31	17	13	4	46	27	22	5	16	19	27	59	24	44	12	72	50	43	42	71	11	68	51	21	35	25
ZR12	15	1	97.97	14	97	28	NA	7	17	48	62	2	6	9	105	26	8	8	20	66	50	52	55	52	11	34	8	22	31	5	51	6	21	48	10	35	39	52	26	38	13	46	40	NA	89	12	8	20	1
ZR13	118	1	92.87	76	96	83	NA	91	73	45	75	55	67	74	104	NA	58	67	57	81	80	NA	69	74	82	80	69	68	68	3	NA	69	71	68	73	53	NA	62	78	77	62	74	79	NA	88	78	66	49	57
ZR15	15	1	97.61	12	81	10	NA	74	18	41	29	39	34	52	84	16	45	9	36	35	49	54	9	28	23	26	45	58	14	30	50	16	63	51	33	45	14	46	29	48	57	32	50	NA	72	23	27	39	53
ZR17	5	3	91.7	77	98	44	NA	2	16	10	18	36	11	NA	106	NA	43	NA	16	3	24	NA	33	NA	45	21	52	69	41	47	NA	11	72	69	19	4	NA	63	60	78	NA	21	80	NA	90	79	67	33	35
ZR18	37	4	96.64	12	81	10	NA	74	18	41	29	39	34	52	84	16	45	9	36	35	49	54	NA	28	23	26	45	58	14	30	50	16	63	51	33	45	14	46	29	48	57	32	50	12	72	23	27	39	53
ZR19	35	1	99.03	78	85	84	86	92	62	63	11	56	68	75	107	78	53	68	58	82	81	79	70	75	83	81	16	70	69	44	43	36	73	9	74	37	65	64	79	79	63	75	81	71	91	80	68	10	58
ZR20	54	1	99.72	27	83	2	71	42	14	21	63	45	43	31	87	14	23	4	15	44	4	32	12	1	41	14	28	23	22	33	32	41	45	25	14	30	18	31	72	7	18	61	55	18	74	67	38	35	41
ZR21	54	1	99.35	27	83	2	71	42	14	21	63	45	43	31	87	14	23	4	15	44	4	32	12	1	41	14	28	23	22	33	32	41	45	25	14	30	18	31	72	7	18	61	55	18	74	67	38	35	41
ZR22	35	1	85.95	12	81	10	35	74	18	41	29	39	34	52	84	16	45	9	36	35	49	54	9	28	23	26	45	58	14	30	50	16	63	51	33	45	14	46	29	48	57	32	50	12	72	23	27	39	53
ZR23	35	1	96.11	12	81	10	35	48	38	41	17	39	34	1	84	16	23	9	36	67	49	54	9	3	23	26	45	58	14	30	50	16	3	51	33	45	38	46	29	48	57	32	50	12	72	23	27	35	53
ZR24	54	1	84.85	27	83	2	71	42	14	21	63	45	43	31	87	14	23	4	15	44	4	32	12	1	41	14	28	23	22	33	32	41	45	25	14	30	18	31	72	7	18	61	55	18	74	67	38	35	41
ZR25	117	1	92.51	33	66	99	85	40	56	74	45	76	39	32	47	108	79	37	69	36	44	82	80	12	31	84	82	70	58	70	57	18	17	72	11	65	37	66	46	72	80	51	21	15	54	92	79	32	50
ZR26	2	1	99.15	22	78	60	36	10	61	45	5	6	32	67	80	62	53	25	48	15	2	16	40	31	17	13	4	46	27	22	5	16	19	27	59	24	44	12	72	50	43	42	71	11	68	51	21	35	25
ZR27	99	1	85.99	12	81	10	35	48	38	41	17	39	34	1	84	16	23	9	36	67	49	54	9	3	23	26	45	58	14	30	50	16	3	51	33	45	38	46	29	48	57	32	50	12	72	23	27	35	53
ZR28	29	1	91.82	27	83	2	71	42	NA	21	63	45	43	31	87	14	23	4	15	44	4	32	12	1	41	14	28	23	22	33	32	41	45	25	14	30	18	31	72	7	18	61	3	18	74	67	38	35	41
ZR29	37	4	89.23	25	80	25	47	26	55	40	46	1	25	33	83	19	6	48	45	59	59	34	43	5	33	58	18	34	42	16	17	30	5	3	36	10	8	4	1	13	NA	38	8	36	71	69	52	8	3
ZR30	54	1	99.68	27	83	2	71	42	14	21	63	45	43	31	87	14	23	4	15	44	4	32	12	1	41	14	28	23	22	33	32	41	45	25	14	30	18	31	72	7	18	61	55	18	74	67	38	35	41
ZR31	54	1	88.42	22	78	60	36	10	61	45	44	6	60	67	95	62	53	25	48	23	33	16	40	31	22	13	4	46	27	22	52	16	19	35	48	24	14	12	72	50	44	42	26	47	68	10	21	35	25
ZR32	3	1	98.14	3	79	69	58	59	19	18	59	17	13	2	81	65	41	32	4	2	63	41	42	14	56	33	33	7	58	8	52	17	15	59	53	37	13	29	54	35	40	42	25	22	69	4	32	14	10
ZR33	100	1	89.71	78	85	84	86	92	62	63	11	56	68	75	107	78	53	68	58	82	81	79	70	75	83	81	16	70	69	44	43	36	73	9	74	37	65	64	79	79	63	75	81	71	91	80	68	10	58
ZR34	48	1	98.62	68	92	47	40	6	6	27	63	39	49	6	109	28	23	26	30	21	51	67	23	59	18	24	33	38	20	33	52	49	19	15	48	37	45	49	55	64	20	8	9	33	86	56	5	25	25
ZR35	48	1	98.42	68	100	47	NA	6	6	27	63	39	49	6	109	28	23	26	30	21	51	67	23	59	18	24	33	38	20	33	NA	49	19	15	48	37	45	49	55	64	20	8	9	NA	86	56	5	25	25
ZR36	54	1	88.98	27	83	2	71	42	NA	21	63	45	43	31	87	14	23	4	15	44	4	32	12	1	41	14	28	23	22	33	32	41	45	25	14	30	18	31	72	7	18	61	3	18	74	67	38	35	41
ZR37	35	1	93.36	12	81	10	35	74	18	41	29	39	34	52	84	16	45	9	36	35	49	54	9	28	23	26	45	58	14	30	50	16	63	51	33	45	14	46	29	48	57	32	50	12	72	23	27	39	53
ZR38	8	1	88.74	40	78	45	42	60	62	37	63	35	34	44	89	10	4	3	21	6	30	9	27	50	43	55	14	11	45	49	18	53	34	58	24	12	50	49	67	51	50	42	47	54	68	18	48	25	27
ZR39	2	1	98.91	22	78	60	36	10	61	45	5	6	32	67	80	62	53	25	48	15	2	16	40	31	17	13	4	46	27	22	5	16	19	27	59	24	44	12	72	50	43	42	71	11	68	51	21	35	25
ZR40	54	1	93.84	27	83	2	71	42	14	21	63	45	43	31	87	14	23	4	15	44	4	32	12	1	41	14	28	23	22	33	32	41	45	25	14	30	18	31	72	7	18	61	3	18	74	67	38	35	41
ZR41	92	1	98.5	79	84	60	53	50	62	8	70	6	34	40	95	71	53	49	59	25	77	81	27	76	85	25	4	20	2	11	64	29	19	70	23	37	49	49	48	44	64	42	5	72	93	18	12	15	53
ZR42	3	1	97.93	54	46	40	62	21	9	26	38	5	41	23	82	66	23	28	3	38	53	1	47	17	36	69	33	23	2	33	37	29	9	56	30	37	51	35	28	18	47	19	43	17	70	37	41	36	9
ZR43	48	1	90.28	68	92	47	40	6	6	27	63	39	49	6	109	28	23	26	30	21	51	67	23	59	18	24	33	38	20	33	52	49	19	15	48	37	45	49	55	64	20	8	9	33	86	56	5	25	60
ZR44	8	1	87.32	40	78	31	42	60	62	37	63	35	34	44	89	10	4	3	21	6	30	9	27	50	43	55	14	11	45	32	18	53	34	58	24	12	50	49	67	51	50	42	47	54	68	18	48	25	27
ZR45	3	1	98.83	22	78	60	36	10	61	45	5	6	32	67	80	62	53	25	48	15	2	16	40	31	17	13	4	46	27	22	5	16	19	27	59	24	44	12	72	50	43	42	71	11	68	51	21	35	25
ZR46	35	1	94.69	12	81	10	35	74	18	41	29	39	34	52	84	16	45	9	36	35	49	54	9	28	23	26	45	58	14	30	50	16	63	51	33	45	14	46	29	48	57	32	50	12	72	23	27	39	53
ZR47	28	1	90.72	25	80	25	47	26	55	40	46	1	25	33	83	19	6	48	45	59	59	34	43	5	33	58	18	34	42	16	17	30	5	3	36	10	8	4	1	13	NA	38	8	36	71	69	52	8	3
ZR48	55	1	93.88	63	85	55	50	19	62	45	60	17	21	38	87	80	39	56	9	64	56	23	20	31	63	13	19	23	26	23	52	54	28	25	1	31	48	46	80	50	18	59	55	65	79	32	69	35	27
ZR49	100	1	85.99	78	85	84	86	92	62	63	11	56	68	75	107	78	53	68	58	82	81	79	70	75	83	81	16	70	69	44	43	36	73	9	74	37	65	64	79	79	63	75	81	71	91	80	68	10	58
ZR50	53	1	88.38	4	94	52	12	70	42	45	21	43	55	30	110	50	13	40	1	16	10	4	22	28	67	8	60	23	39	30	52	57	51	17	4	36	54	65	58	23	35	11	62	32	94	35	29	25	11
ZR52	8	1	78.29	40	78	45	42	60	62	37	63	35	34	44	89	10	4	3	21	6	30	9	27	50	43	55	14	11	45	49	18	53	34	58	24	12	50	49	67	51	50	42	47	54	68	18	48	25	27
ZR53	54	1	97.33	27	83	2	71	42	NA	21	63	45	43	31	87	14	23	4	15	44	4	32	12	1	41	14	28	23	22	33	32	41	45	25	14	30	18	31	72	7	18	61	3	18	74	67	38	35	41
ZR54	35	1	93.92	12	81	10	35	48	38	41	17	39	34	1	84	16	23	9	36	67	49	54	9	3	23	26	45	58	14	30	50	16	3	51	33	45	38	46	29	48	57	32	50	12	72	23	27	35	53
ZR55	8	1	84	40	78	45	42	60	62	37	63	35	34	44	89	10	4	3	21	6	30	9	27	50	43	55	14	11	45	49	18	53	34	58	24	12	50	49	67	51	50	42	47	54	68	18	48	25	27
ZR56	35	1	83.15	12	81	10	35	74	18	41	29	39	34	52	84	16	45	9	36	35	49	54	9	28	23	26	45	58	14	30	50	16	63	51	33	45	14	46	29	48	57	32	50	12	72	23	27	39	53
ZR57	53	1	93.4	4	94	52	12	70	42	45	21	43	55	30	110	50	13	40	1	16	10	4	22	28	67	8	60	23	39	30	52	57	51	17	4	36	54	65	58	23	35	11	62	32	94	35	29	25	11
ZR58	37	4	94.57	25	80	25	47	26	55	40	46	1	25	33	83	19	6	48	45	59	59	34	43	5	33	58	18	34	42	16	17	30	5	3	36	10	8	4	1	13	NA	38	8	36	71	69	52	8	3
ZR59	37	4	96.19	25	80	25	47	26	55	40	46	1	25	33	83	19	6	48	45	59	59	34	43	5	33	58	18	34	42	16	17	30	5	3	36	10	8	4	1	13	NA	38	8	36	71	69	52	8	3
ZR60	8	1	84.08	40	78	45	42	60	62	37	63	35	34	44	89	10	4	3	21	6	30	9	27	50	43	55	14	11	45	49	18	53	34	58	24	12	50	49	67	51	50	42	47	54	68	18	48	25	27
ZR61	118	1	96.68	12	81	10	35	48	38	41	17	39	34	1	84	16	23	9	36	67	49	54	9	3	23	26	45	58	14	30	50	16	3	51	33	45	38	46	29	48	57	32	50	12	72	23	27	35	53
ZR62	55	1	94.53	25	80	25	47	26	55	40	46	1	25	33	83	19	6	48	45	59	59	34	43	5	33	58	18	34	42	16	17	30	5	3	36	10	8	4	1	13	NA	38	8	36	71	69	52	8	3
ZR63	34	1	92.39	27	83	2	71	42	14	21	63	45	43	31	87	14	23	4	15	44	4	32	12	1	NA	14	28	23	22	33	32	41	45	25	14	30	18	31	72	7	18	61	55	18	74	67	38	35	41
ZR64	35	1	98.3	12	81	10	35	48	38	41	17	39	34	1	84	16	23	9	36	67	49	54	9	3	23	26	45	58	14	30	50	16	3	51	33	45	38	46	29	48	57	32	50	12	72	23	27	35	53
ZR65	37	4	96.8	25	80	25	47	26	55	40	46	1	25	33	83	19	6	48	45	59	59	34	43	5	33	58	18	34	42	16	17	30	5	3	36	10	8	4	1	13	NA	38	8	36	71	69	52	8	3
ZR66	37	4	93.72	25	80	25	47	26	55	40	46	1	25	33	83	19	6	48	45	59	59	34	43	5	33	58	18	34	42	16	17	30	5	3	36	10	8	4	1	13	NA	38	8	36	71	69	52	8	3
ZR67	37	4	98.95	40	78	31	42	60	62	37	63	35	34	44	89	10	4	70	21	6	30	9	27	50	43	55	14	11	45	32	18	53	34	58	24	12	50	49	67	51	50	42	47	54	68	18	48	25	27
ZR68	37	4	95.18	25	80	25	47	26	55	40	46	1	25	33	83	19	6	48	45	59	59	34	43	5	33	58	18	34	42	16	17	30	5	3	36	10	8	4	1	13	NA	38	8	36	71	69	52	8	3
ZR69	35	1	97.33	12	81	10	35	48	38	41	17	39	34	1	84	16	23	9	36	67	49	54	9	3	23	26	45	58	14	30	50	16	3	51	33	45	38	46	29	48	57	32	50	12	72	23	27	35	53
ZR70	2	1	91.78	22	78	60	36	10	61	45	5	6	32	67	80	62	53	25	48	15	2	16	40	31	17	13	4	46	27	22	5	16	19	27	59	24	44	12	72	50	43	42	71	11	68	51	21	35	25
ZR71	35	1	89.87	12	81	10	35	74	18	41	29	39	34	52	84	16	45	9	36	35	49	54	9	28	23	26	45	58	14	30	50	16	63	51	33	45	14	46	29	48	57	32	50	12	72	23	27	39	53
ZR72	37	4	95.1	25	80	25	47	26	55	40	46	1	25	33	83	19	6	48	45	59	NA	34	43	5	33	58	18	34	42	16	17	30	5	3	36	10	8	4	1	13	NA	38	8	36	71	69	52	8	3
ZR73	37	4	96.76	25	80	25	47	26	55	40	46	1	25	33	83	19	6	48	45	59	59	34	43	5	33	58	18	34	42	16	17	30	5	3	36	10	8	4	1	13	NA	38	8	36	71	69	52	8	3
ZR74	54	1	89.27	27	83	2	71	42	14	21	63	45	43	31	87	14	23	4	15	44	4	32	12	1	41	14	28	23	22	33	32	41	45	25	14	30	18	31	72	7	18	61	3	18	74	67	38	35	41
ZR75	8	1	89.63	40	78	45	42	60	62	37	63	35	34	44	89	10	4	3	21	6	30	9	27	50	43	55	14	11	45	49	18	53	34	58	24	12	50	49	67	51	50	42	47	54	68	18	48	25	27
ZR76	8	1	78.98	54	46	40	62	21	9	26	38	5	41	23	82	66	23	62	3	38	53	1	47	17	36	69	33	23	2	33	37	29	9	56	30	37	51	35	28	18	47	71	43	17	70	37	41	36	9
ZR77	129	1	95.83	56	101	47	79	83	67	6	61	39	61	6	86	70	59	29	13	30	47	71	20	63	59	74	14	62	61	11	50	35	65	64	58	37	57	49	64	26	60	56	72	4	73	70	60	25	55
ZR78	118	1	93.6	76	96	83	85	91	73	45	75	55	67	74	104	77	58	67	57	81	79	78	69	74	82	80	69	68	68	3	63	69	71	68	73	53	64	62	78	77	62	74	79	70	88	78	66	49	57
ZR79	35	1	97.73	12	81	10	35	48	38	41	17	39	34	1	84	16	23	9	36	67	49	54	9	3	23	26	45	58	14	30	50	16	3	51	33	54	38	46	29	48	57	32	50	12	72	23	27	35	53
ZR80	35	1	98.3	12	81	10	35	74	18	41	29	39	34	52	84	16	45	9	36	35	49	54	9	28	23	26	45	58	14	30	50	16	63	51	33	45	14	46	29	48	57	32	50	12	72	23	27	39	53
ZR81	8	1	75.5	40	78	31	42	60	62	37	63	35	34	44	89	10	4	70	21	6	30	9	27	50	43	55	14	11	45	32	18	53	34	58	24	12	50	49	67	51	50	42	47	54	68	18	48	25	27
ZR82	37	4	96.92	25	80	25	47	26	55	40	46	1	25	33	83	19	6	48	45	59	83	34	43	5	33	58	18	34	42	16	17	30	5	3	36	10	8	4	1	13	NA	38	8	36	71	69	52	8	3
ZR83	35	1	98.18	12	81	10	35	48	38	41	17	39	34	1	84	16	23	9	36	67	49	54	9	3	23	26	45	58	14	30	50	16	3	51	33	45	38	46	29	48	57	32	50	12	72	23	27	35	53
ZR84	3	1	78.98	54	46	40	62	21	9	26	38	5	41	23	82	66	23	62	3	38	53	1	47	17	36	69	33	23	2	33	37	29	9	56	30	37	51	35	28	18	47	71	43	17	70	37	41	36	9
BJ08.1	37	4	80.88	25	80	25	47	26	55	40	46	1	25	33	83	19	6	48	45	59	59	34	43	5	33	58	18	34	42	16	17	30	5	3	36	10	8	4	1	13	NA	38	8	36	71	69	52	8	3
201006	2	1	98.06	22	78	60	36	10	61	45	5	6	32	38	80	62	53	25	48	15	20	70	40	31	17	13	4	46	27	22	5	16	19	27	59	24	44	12	72	50	43	42	71	11	68	51	21	35	25
201014	3	1	98.46	3	79	69	NA	59	19	18	59	17	13	2	81	65	41	32	4	2	63	41	42	14	56	33	33	7	58	8	52	17	15	59	53	37	13	29	54	35	40	42	25	22	69	4	32	14	10
201.016	35	1	97.04	54	46	40	62	21	9	26	38	5	41	23	82	66	23	28	3	38	53	1	47	17	36	72	33	23	2	33	37	29	9	56	30	37	51	35	28	18	47	19	NA	17	70	37	41	36	54
201.018	37	4	76.63	25	80	25	47	26	55	40	46	1	25	33	83	19	6	48	45	59	59	34	43	5	33	58	18	34	42	16	17	30	5	3	36	10	8	4	1	13	NA	38	8	36	71	69	52	8	3
201.021	3	1	87.81	54	46	40	62	21	9	26	38	5	41	23	82	66	23	59	3	38	53	1	47	17	36	72	33	23	2	33	37	29	9	56	30	37	51	35	28	18	47	19	43	17	70	37	41	36	54
201.029	35	1	89.87	12	81	10	35	74	18	41	29	39	34	52	84	16	45	9	36	35	49	54	9	28	23	26	45	58	14	30	50	16	63	51	33	45	14	46	29	48	57	32	50	12	72	23	27	39	53
201.03	35	1	85.95	12	81	10	35	48	38	41	17	39	34	1	84	16	23	9	36	67	49	54	9	3	23	26	45	58	14	30	50	16	3	51	33	45	38	46	29	48	57	32	50	12	72	23	27	35	53
201.032	14	1	98.87	22	78	60	36	10	61	45	5	6	32	38	85	62	53	25	48	15	68	16	40	31	17	13	4	46	27	22	5	16	19	27	59	24	44	12	72	50	43	42	7	11	68	51	21	35	25
201.033	35	1	89.27	12	81	10	35	74	18	41	29	39	34	52	84	16	45	9	36	35	49	54	9	28	23	26	45	58	14	30	50	16	63	51	33	45	14	46	29	48	57	32	50	12	72	23	27	39	53
201.038	81	4	92.43	25	80	25	47	26	55	40	46	35	25	33	83	19	6	48	45	59	59	34	43	5	33	58	18	34	42	16	17	30	5	3	36	10	56	4	1	13	NA	67	8	36	71	69	48	8	3
201.04	102	1	83.15	25	80	25	47	26	55	40	46	1	25	33	83	19	6	48	45	59	59	34	43	5	33	58	18	34	42	16	17	30	5	3	36	10	8	56	1	13	NA	38	8	36	71	69	52	8	3
201.041	37	4	94.25	25	80	25	78	26	55	40	46	1	25	25	83	19	6	48	45	59	59	34	43	5	33	73	18	34	42	16	17	30	5	3	36	10	8	4	1	60	NA	38	8	36	71	69	52	8	3
201.045	129	1	98.58	56	82	47	79	83	67	6	61	39	61	6	86	70	53	29	13	30	47	71	20	63	59	74	14	62	61	11	50	35	65	64	58	37	57	49	64	26	60	56	72	4	73	70	60	25	55
201.052	54	1	82.95	27	83	2	71	42	14	21	63	45	43	31	87	14	23	4	15	44	4	32	12	1	41	14	28	23	22	33	32	41	45	25	14	30	18	31	72	7	18	61	3	18	74	67	38	35	41
201.059	102	1	84.65	58	84	60	67	50	62	52	70	6	32	40	88	71	53	49	48	25	70	72	62	64	73	25	4	28	27	11	30	17	19	35	44	12	49	49	48	44	23	68	73	54	75	51	12	15	25
201.069	8	1	98.74	54	46	40	62	21	9	26	38	5	41	23	82	66	23	59	3	38	53	1	47	17	36	72	33	23	2	33	37	29	9	56	30	37	51	35	28	18	47	19	43	17	70	37	41	36	54
201.071	149	1	84.61	70	78	78	42	35	68	37	63	39	27	65	89	72	4	9	52	6	71	73	27	27	74	31	33	61	45	32	18	17	34	58	11	12	58	49	21	37	50	69	74	54	68	71	61	44	27
201.074	35	1	72.9	12	81	10	35	74	18	41	29	39	34	52	84	16	45	9	36	35	49	54	9	28	23	26	45	58	14	30	50	16	63	51	33	45	14	46	29	48	57	32	50	12	72	23	27	39	53
201.077	33	1	95.5	71	85	47	80	12	69	43	5	50	62	66	90	34	23	60	53	76	72	37	63	29	75	68	63	36	62	33	57	37	66	46	65	36	49	29	49	71	57	42	75	32	76	4	21	7	25
201.08	2	1	99.11	22	78	60	36	10	61	45	5	6	32	67	91	62	53	25	48	15	2	16	40	31	44	13	4	20	27	22	4	29	19	47	59	24	44	12	72	50	34	42	21	17	68	51	21	35	25
203.002	34	1	93.8	61	86	71	41	57	62	55	20	39	20	51	92	39	18	18	9	31	39	18	57	2	43	12	51	11	20	29	51	8	54	33	40	43	20	1	23	56	20	70	32	23	77	72	21	37	15
203.004	81	4	91.66	25	80	25	47	26	55	40	46	35	25	33	83	19	6	48	45	59	59	34	43	5	33	58	18	34	42	16	17	30	5	3	36	10	56	4	1	13	NA	67	8	36	71	69	48	8	3
203.006	81	4	83.48	25	NA	25	NA	26	NA	40	46	35	NA	NA	83	NA	6	48	45	59	NA	34	43	5	33	58	18	34	42	NA	NA	30	5	3	NA	10	56	4	1	13	NA	67	8	NA	71	69	48	8	3
204.004	37	4	82.46	25	80	25	47	26	55	40	46	1	25	33	83	19	6	48	45	59	59	34	43	5	33	58	18	34	42	16	17	30	5	3	36	10	8	4	1	13	NA	38	8	36	71	69	52	8	3
204.005	54	1	88.05	27	83	2	71	42	14	21	63	45	43	31	87	14	23	4	15	44	4	32	12	1	NA	14	28	23	22	33	32	41	45	25	14	30	18	31	72	7	18	61	55	18	74	67	38	35	41
205.001	3	1	98.26	54	46	40	62	21	9	26	38	5	41	23	82	66	23	28	3	38	53	1	47	65	36	72	33	23	2	33	37	29	9	56	30	37	51	35	28	18	47	19	43	17	70	37	41	36	54
205.002	37	4	88.94	25	80	25	47	26	55	40	46	1	25	33	83	19	6	48	45	59	59	34	43	5	33	58	18	34	42	16	17	30	5	3	36	10	8	4	1	13	NA	38	8	36	71	69	52	8	3
205.006	3	1	96.03	25	80	25	47	26	55	40	46	1	25	33	83	19	6	48	45	59	59	34	43	5	33	58	18	34	42	16	17	30	5	3	36	10	8	4	1	13	NA	38	8	36	71	69	52	8	3
205.008	37	4	95.99	25	80	25	78	26	55	40	46	1	25	25	83	19	6	48	45	59	59	34	43	5	33	73	18	34	42	16	17	30	5	3	36	10	8	4	1	60	NA	38	8	36	71	69	52	8	3
206.001	1	2	97.61	64	87	5	65	13	63	36	22	20	44	64	93	36	51	42	17	9	21	57	39	54	12	15	46	24	5	45	12	20	42	23	43	9	26	30	41	27	NA	64	1	58	78	58	49	18	33
206.002	35	1	74.16	12	81	10	35	74	18	41	29	39	34	52	84	16	45	9	36	35	49	54	9	28	23	26	45	58	14	30	50	16	63	51	33	45	14	46	29	48	57	32	50	12	72	23	27	39	53
206.003	55	1	98.91	63	85	55	50	84	62	45	60	17	21	68	87	13	39	61	9	64	56	74	64	31	63	75	64	23	26	23	52	54	28	25	66	31	59	57	51	72	18	59	55	65	79	32	62	35	27
206.005	37	4	80.8	72	80	25	47	26	55	40	46	1	25	33	83	19	6	48	45	59	59	34	43	5	33	58	18	34	42	16	17	30	5	3	36	10	8	4	1	13	NA	38	8	36	71	69	52	8	3
206.006	3	1	88.05	54	46	40	62	21	9	26	38	5	41	23	82	66	23	62	3	38	53	1	47	17	36	69	33	23	2	33	37	29	9	56	30	37	51	35	28	18	47	71	43	17	70	37	41	36	9
207.001	81	4	95.42	25	80	25	47	26	55	40	46	35	25	33	83	19	6	48	45	59	59	34	43	5	33	58	18	34	42	16	17	30	5	3	36	10	56	4	1	13	NA	67	8	36	71	69	48	8	3
207.002	332	4	92.95	73	88	79	81	85	70	60	71	51	63	69	94	73	54	63	54	77	73	75	65	66	76	76	65	63	63	53	59	63	39	65	67	49	60	58	73	73	NA	72	76	66	80	73	63	8	56
207.003	35	1	98.14	12	81	10	35	74	18	41	29	39	34	52	84	16	45	9	36	35	49	54	9	28	23	26	45	58	14	30	50	16	63	51	33	45	14	46	29	48	57	32	50	12	72	23	27	39	53
207.004	2	1	99.15	22	78	60	36	10	61	45	44	6	60	67	95	62	53	25	48	23	2	16	40	31	22	13	4	46	27	22	5	16	19	35	59	24	44	9	72	50	44	42	26	67	68	74	21	35	25
207.005	37	4	96.23	25	80	25	47	26	55	40	46	1	25	33	83	19	6	48	45	59	59	34	43	5	33	58	18	34	42	16	17	30	5	3	36	10	8	4	1	13	NA	38	8	NA	71	69	52	8	3
207.006	54	1	82.02	27	83	2	71	42	14	21	63	45	43	31	87	14	23	4	15	44	4	32	12	1	41	14	28	23	22	33	32	41	45	25	14	30	18	31	72	7	18	61	55	18	74	67	38	35	41
207.007	8	1	81.98	40	78	31	42	60	62	37	63	35	34	44	89	10	4	3	21	6	30	9	27	50	43	55	14	11	45	32	18	53	34	58	24	12	50	49	67	51	50	42	47	54	68	18	48	25	27
207.008	42	1	91.49	37	78	59	34	53	62	46	5	49	27	65	80	NA	4	25	7	15	25	16	40	27	17	31	40	61	47	32	29	17	34	27	35	41	50	31	21	37	43	53	71	54	81	21	45	15	51
207.009	8	1	84.57	40	78	31	42	60	62	37	63	35	34	44	89	10	4	3	21	6	30	9	27	67	43	55	14	11	45	32	18	53	34	58	24	12	50	49	67	51	50	42	47	54	68	18	48	25	27
208.001	54	1	88.38	27	83	2	71	42	14	21	63	45	43	31	87	14	23	4	15	44	4	32	12	1	41	14	28	23	22	33	32	41	45	25	14	30	18	31	72	7	18	61	3	18	74	67	38	35	41
208.002	3	1	93.24	3	79	69	58	59	19	18	59	17	13	2	81	65	41	32	4	2	63	41	42	14	56	33	33	7	58	8	52	17	15	59	53	37	13	29	54	35	40	42	25	22	69	4	32	14	10
208.003	54	1	98.58	27	83	2	71	42	14	21	63	45	43	31	87	14	23	4	15	44	4	32	12	1	41	14	28	23	22	33	32	41	45	25	14	30	18	31	72	7	18	61	55	18	74	67	38	35	41
SDLTF.4	37	4	96.6	25	80	25	47	26	55	40	46	1	25	33	83	19	6	48	45	59	59	34	43	5	33	58	18	34	42	16	17	30	5	3	36	10	8	4	1	13	NA	38	8	36	71	69	52	8	3
SDLTF.9	54	1	99.59	27	83	2	71	42	14	21	63	45	43	31	87	14	23	4	15	44	4	NA	12	1	41	14	28	23	22	33	32	41	45	25	14	30	18	31	72	7	18	61	55	18	74	67	38	35	41
TAFY29	54	1	99.59	27	83	2	71	42	14	21	63	45	43	31	87	14	23	4	15	44	4	32	12	1	41	14	28	23	22	33	32	41	45	25	14	30	18	31	72	7	18	61	55	18	74	67	38	35	41
TAFY36	3	1	91.62	54	46	40	62	21	9	26	38	5	41	23	82	66	23	28	3	38	53	1	47	17	36	69	33	23	2	33	37	29	9	56	30	37	51	35	28	18	47	19	43	17	70	37	41	36	9
A11	54	1	88.46	27	83	2	71	42	14	21	63	45	43	31	87	14	23	4	15	44	4	32	12	1	41	14	28	23	22	33	32	41	45	25	14	30	18	31	72	7	18	61	3	18	74	67	38	35	41
A17	124	4	81.61	61	89	80	82	86	71	50	72	52	64	70	96	74	55	64	55	78	74	57	66	68	77	77	66	64	64	54	60	64	67	62	68	40	61	59	74	74	NA	73	77	68	82	75	64	40	24
A20	11	5	91.54	26	90	42	11	87	NA	7	34	4	26	27	97	55	21	15	37	70	23	46	7	55	70	1	13	16	32	35	48	50	25	21	27	18	47	41	45	75	29	34	63	56	83	NA	15	13	NA
A52	2	1	95.79	44	78	60	36	27	61	45	6	6	32	5	80	62	53	25	48	65	20	16	40	44	17	29	4	46	27	22	5	16	19	27	59	24	44	12	44	66	43	2	71	11	68	51	21	35	25
A79	102	1	85.7	22	78	60	36	10	61	45	44	6	60	67	95	62	53	25	48	23	33	16	40	31	22	13	4	46	27	22	52	16	19	35	48	24	14	12	72	50	44	42	26	47	68	10	21	48	25
A80	2	1	86.47	22	78	60	36	10	61	45	5	6	34	38	80	62	53	25	48	15	77	16	40	31	17	13	4	46	27	22	5	16	19	27	59	24	44	12	72	50	43	42	71	11	68	18	21	35	25
A81	102	1	65.82	22	78	60	36	10	61	45	44	6	60	67	95	62	53	25	48	23	33	16	40	31	22	13	4	46	27	22	52	16	19	35	48	24	14	12	72	50	44	42	26	47	68	10	21	48	25
A97	54	1	83.07	27	83	2	71	42	14	21	63	45	43	31	87	14	23	4	15	44	4	32	12	1	41	14	28	23	22	33	32	41	45	25	14	30	18	31	72	7	18	61	55	18	74	67	38	35	41
A207	129	1	88.05	56	82	47	79	83	67	6	61	39	61	6	86	70	53	29	13	30	47	71	20	63	59	74	14	62	61	11	50	35	65	64	58	37	57	49	64	26	60	56	72	4	73	70	60	45	55
A220	54	1	97.49	27	83	2	71	42	14	21	63	45	43	31	87	14	23	4	15	44	75	32	12	1	41	14	28	23	22	33	32	41	45	25	14	30	18	31	72	7	18	61	55	18	74	67	38	35	41
A226	54	1	88.7	27	83	2	71	42	14	21	63	45	43	31	87	14	23	4	15	44	4	32	12	1	41	14	28	23	22	33	32	41	45	25	14	30	18	31	72	7	18	61	3	18	74	67	38	35	41
A236	54	1	87.89	27	83	2	71	42	14	21	63	45	43	31	87	14	23	4	15	44	4	32	12	1	NA	14	28	23	22	33	32	41	45	25	14	30	18	31	72	7	18	61	55	18	74	67	38	35	41
A247	54	1	81.29	27	83	2	71	42	14	21	63	45	43	31	87	14	23	4	15	44	4	32	12	1	41	14	28	23	65	33	32	41	45	25	14	30	18	31	72	7	18	61	55	18	74	67	38	35	41
A251	35	1	78.9	12	81	10	35	48	38	41	17	39	34	1	84	16	23	9	36	67	49	54	9	3	23	26	45	58	14	30	50	16	3	51	33	45	38	46	29	48	57	32	50	12	72	23	27	35	53
A259	54	1	89.87	27	83	2	71	42	14	21	63	45	43	31	87	14	23	4	15	44	4	32	12	1	41	14	28	23	22	33	32	41	45	25	14	30	18	31	72	7	18	61	55	18	74	67	38	35	41
A275	3	1	83.72	54	46	40	62	21	9	26	38	5	41	23	82	66	23	28	3	38	53	1	47	17	36	69	33	23	2	33	37	29	9	56	30	37	51	35	28	18	47	19	43	17	70	37	41	36	9
A300	35	1	93.76	12	81	10	35	48	38	41	17	39	34	1	84	16	23	9	36	67	49	54	9	3	23	26	45	58	14	30	50	16	3	51	33	45	38	46	29	48	57	32	50	12	72	23	27	35	53
A308	254	4	88.38	30	88	82	84	88	72	62	74	54	66	71	99	75	46	66	56	80	76	76	68	70	79	78	49	66	67	56	62	66	69	67	70	51	62	60	76	76	NA	20	78	8	85	76	4	47	39
A315	3	1	85.34	3	79	69	58	59	19	18	59	17	13	2	81	65	41	32	4	2	63	41	42	14	56	33	33	7	58	8	52	17	15	59	53	37	13	29	54	35	40	42	25	22	69	4	32	14	10
A327	102	1	72.58	22	78	60	36	10	61	45	44	6	60	67	95	62	53	25	48	23	33	16	40	31	22	13	4	46	27	22	52	16	19	35	48	24	14	12	72	50	44	42	26	47	68	10	21	35	25
A301.11	3	1	76.87	54	46	40	62	21	9	26	38	5	41	23	82	66	23	28	3	38	53	1	47	17	36	69	33	23	2	33	37	29	9	56	30	37	51	35	28	18	47	19	43	17	70	37	41	36	9
A301.22	3	1	82.18	54	46	40	62	21	9	26	38	5	41	23	82	66	23	28	3	38	53	1	47	17	36	69	33	23	2	33	37	29	9	56	30	37	51	35	28	18	47	19	43	17	70	37	41	36	9
A301.121	2	1	90.16	22	78	60	36	10	61	45	5	6	32	67	80	62	53	25	48	15	2	16	40	31	17	13	4	46	27	22	5	16	19	27	59	24	44	12	72	50	43	42	71	11	68	51	21	35	25
A301.123	473		58.89	74	91	81	83	NA	NA	61	73	53	65	NA	98	NA	56	65	NA	79	NA	NA	67	69	78	NA	67	65	66	55	61	65	68	66	69	50	NA	NA	75	NA	61	NA	NA	NA	84	NA	NA	46	NA
A301.529	3	1	78.98	54	46	40	62	21	9	26	38	5	41	23	82	66	23	62	3	38	53	1	47	17	36	69	33	23	2	33	37	29	9	56	30	37	51	35	28	18	47	71	43	17	70	37	41	36	9
A301.703	3	1	86.59	54	46	40	62	21	9	26	38	5	41	23	82	66	23	59	3	38	53	1	47	17	36	72	33	23	2	33	37	29	9	56	30	37	51	35	28	18	47	19	43	17	70	37	41	36	54
N1	11	5	91.41	26	90	42	11	87	NA	7	34	4	26	27	97	55	21	15	37	70	23	46	7	55	70	1	13	16	32	35	48	50	25	21	27	18	47	41	45	75	29	34	63	56	83	NA	15	13	NA
N2	11	5	87.44	26	90	42	11	87	NA	7	34	4	26	27	97	55	21	15	37	70	23	46	7	55	70	1	13	16	32	35	48	50	25	21	27	18	47	41	45	75	29	34	63	56	83	NA	15	13	NA
N4	11	5	91.66	26	90	42	11	87	NA	7	34	4	26	27	97	55	21	15	37	70	23	46	7	55	70	1	13	16	32	35	48	50	25	21	27	18	47	41	45	75	29	34	63	56	83	NA	15	13	NA
ND45	3	1	96.23	54	46	40	62	21	9	26	38	5	41	23	82	66	23	28	3	38	53	1	47	17	36	69	33	23	2	33	37	29	9	56	30	37	51	35	28	18	47	19	43	17	70	37	41	36	9
SN2	11	5	89.91	26	90	42	11	87	NA	7	34	4	26	27	97	55	21	15	37	70	23	46	7	55	70	1	13	16	32	35	48	50	25	21	27	18	47	41	45	75	29	34	63	56	83	NA	15	13	NA
SN23	11	5	91.45	26	90	42	11	87	NA	7	34	4	26	27	97	55	21	15	37	70	23	46	7	55	70	1	13	16	32	35	48	50	25	21	27	18	47	41	45	75	29	34	63	56	83	NA	15	13	NA
SN36	11	5	91.98	26	90	42	11	87	NA	7	34	4	26	27	97	55	21	15	37	70	23	46	7	55	70	1	13	16	32	35	48	50	25	21	27	18	47	41	45	75	29	34	63	56	83	NA	15	13	NA
SN37	11	5	91.94	26	90	42	11	87	NA	7	34	4	26	27	97	55	21	15	37	70	23	46	7	55	70	1	13	16	32	35	48	50	25	21	27	18	47	41	45	75	29	34	63	56	83	NA	15	13	NA
SN38	11	5	92.02	26	90	42	11	87	NA	7	34	4	26	27	97	55	21	15	37	70	23	46	7	55	70	1	13	16	32	35	48	50	25	21	27	18	47	41	45	75	29	34	63	56	83	NA	15	13	NA
SN42	11	5	89.91	26	90	42	11	87	NA	7	34	4	26	27	97	55	21	15	37	70	23	46	7	55	70	1	13	16	32	35	48	50	25	21	27	18	47	41	45	75	29	34	63	56	83	NA	15	13	NA
SN45	11	5	91.41	26	90	42	11	87	NA	7	34	4	26	27	97	55	21	15	37	70	23	46	7	55	70	1	13	16	32	35	48	50	25	21	27	18	47	41	45	75	29	34	63	56	83	NA	15	13	NA
YNY21	468	1	92.75	75	93	76	35	89	62	41	24	24	32	72	102	76	57	10	50	13	6	77	2	71	80	20	68	67	55	33	50	67	70	61	72	45	63	61	77	56	39	50	2	12	72	50	65	25	37
YNY108	468	1	86.27	75	93	76	35	89	62	41	24	24	32	72	102	76	57	10	50	13	6	77	2	71	80	20	68	67	55	33	50	67	70	61	72	45	63	61	77	56	39	50	2	12	72	50	65	25	37
YNY132	11	5	89.79	26	90	24	64	90	NA	7	34	16	26	73	103	NA	25	15	37	70	78	46	7	72	81	79	13	54	32	17	46	68	25	21	27	18	47	41	45	75	29	34	12	69	83	NA	15	13	NA
YNY173	468	1	89.96	75	93	76	35	89	62	41	24	24	32	72	102	76	57	10	50	13	6	77	2	71	80	20	68	67	55	33	50	67	70	61	72	45	63	61	77	56	39	50	2	12	72	50	65	25	37
Z123	54	1	78.49	27	83	2	71	42	14	21	63	45	43	31	87	14	23	4	15	44	4	32	12	1	41	14	28	23	22	33	32	41	45	25	14	30	18	31	72	7	18	61	55	18	74	67	38	35	41
Z132	29	1	92.87	66	94	73	40	56	35	53	5	39	55	38	87	27	53	9	32	48	19	54	38	73	37	13	39	7	20	41	39	26	44	33	57	37	28	46	50	50	20	17	55	46	77	9	14	35	32
Z148	205	1	82.83	58	95	29	67	20	64	52	3	2	32	63	88	32	2	2	44	15	55	40	31	2	73	45	30	28	27	23	30	17	60	35	44	12	19	22	56	68	23	15	70	54	87	77	10	37	25
Z151	3	1	79.18	3	79	69	58	59	19	18	59	17	13	2	81	65	41	32	4	2	63	41	42	14	56	33	33	7	58	8	52	17	15	59	53	37	13	29	54	35	40	42	25	22	69	4	32	14	10
Z154	3	1	78.9	54	46	40	62	21	9	26	38	5	41	23	82	66	23	59	3	38	53	1	47	17	36	72	33	23	2	33	37	29	9	56	30	37	51	35	28	18	47	19	43	17	70	37	41	36	54
[truncated: 2,424 more columns]
